# Supplementary material for: A Genetic Trap in Yeast for Inhibitors of SARS-CoV-2 Main Protease
Source: mSystems. 2021 Nov 23;6(6):e01087-21. doi: 10.1128/mSystems.01087-21 (PMC8609969; doi:10.1128/mSystems.01087-21)
Supplement: TABLE S2 [file msystems.01087-21-st002.xlsx]

## Sheet: Potential_mpro_protein_target_i
Supplementary Table S2. Possible targets for Mpro cleavage in Saccharomyces cerevisiae
Feature Name	Gene Name	HitNumber	MatchPattern	Match start coord	Match stop coord	LocusInfo
YAL053W	FLC2	1	AVLQN	511	515	Putative calcium channel involved in calcium release under hypotonic stress
YBL023C	MCM2	1	TTLQA	638	642	Protein involved in DNA replication
YBL069W	AST1	1	PKLQA	11	15	Lipid raft associated protein
YBR044C	TCM62	1	TRLQS	97	101	Protein involved in assembly of the succinate dehydrogenase complex
YBR047W	FMP23	1	VMLQA	161	165	Putative protein of unknown function
YBR061C	TRM7	1	TTLQA	94	98	2'-O-ribose methyltransferase
YBR107C	IML3	1	VVLQS	235	239	Outer kinetochore protein and component of the Ctf19 complex
YBR192W	RIM2	1	TRLQS	78	82	Mitochondrial pyrimidine nucleotide transporter
YBR212W	NGR1	1	ATLQS	180	184	RNA binding protein that negatively regulates growth rate
YBR222C	PCS60	1	TKLQS	120	124	Oxalyl-CoA synthetase
YBR236C	ABD1	1	PVLQS	51	55	Methyltransferase
YBR274W	CHK1	1	VVLQS	66	70	Serine/threonine kinase and DNA damage checkpoint effector
YDL024C	DIA3	1	TTLQN	128	132	Protein of unknown function
YDL031W	DBP10	1	AKLQN	677	681	Putative ATP-dependent RNA helicase of the DEAD-box protein family
YDL040C	NAT1	1	ATLQS	132	136	Subunit of protein N-terminal acetyltransferase NatA
YDL159W-A		1	PMLQS	19	23	Putative protein of unknown function
YDR038C	ENA5	1	TTLQS	1079	1083	Protein with similarity to P-type ATPase sodium pumps
YDR158W	HOM2	1	TTLQA	181	185	Aspartic beta semi-aldehyde dehydrogenase
YDR162C	NBP2	1	AVLQN	29	33	Protein involved in the HOG (high osmolarity glycerol) pathway
YDR213W	UPC2	1	ATLQA	388	392	Sterol regulatory element binding protein
YDR252W	BTT1	1	TKLQA	42	46	Heterotrimeric nascent polypeptide-associated complex beta3 subunit
YDR256C	CTA1	1	PVLQA	346	350	Catalase A
YDR268W	MSW1	1	PVLQA	178	182	Mitochondrial tryptophanyl-tRNA synthetase
YDR285W	ZIP1	1	VRLQS	210	214	Transverse filament protein of the synaptonemal complex
YDR295C	HDA2	1	TKLQN	493	497	Subunit of HDA1 histone deacetylase complex
YDR310C	SUM1	1	TMLQN	172	176	Transcriptional repressor that regulates middle-sporulation genes
YDR333C	RQC1	1	AVLQA	687	691	Component of the ribosome quality control complex (RQC)
YDR398W	UTP5	1	PVLQS	4	8	Subunit of U3-containing Small Subunit (SSU) processome complex
YDR440W	DOT1	1	AKLQS	237	241	Nucleosomal histone H3-Lys79 methylase
YDR464W	SPP41	1	AMLQA	361	365	Protein of unknown function
YDR497C	ITR1	1	TMLQN	502	506	Myo-inositol transporter
YEL006W	YEA6	1	TRLQA	64	68	Mitochondrial NAD+ transporter
YEL050C	RML2	1	VRLQS	287	291	Mitochondrial ribosomal protein of the large subunit (L2)
YER006W	NUG1	1	AVLQS	199	203	GTPase that associates with nuclear 60S pre-ribosomes
YER037W	PHM8	1	AKLQS	213	217	Lysophosphatidic acid (LPA) phosphatase, nucleotidase
YER107C	GLE2	1	PTLQA	308	312	RNA export factor associated with the nuclear pore complex (NPC)
YER110C	KAP123	1	AMLQS	363	367	Karyopherin beta
YER141W	COX15	1	VTLQA	408	412	Heme a synthase
YER148W	SPT15	1	PTLQN	65	69	TATA-binding protein (TBP)
YFL022C	FRS2	1	AKLQN	124	128	Alpha subunit of cytoplasmic phenylalanyl-tRNA synthetase
YFR010W	UBP6	1	ATLQA	122	126	Ubiquitin-specific protease
YFR030W	MET10	1	TVLQA	731	735	Subunit alpha of assimilatory sulfite reductase
YFR032C	RRT5	1	VTLQS	187	191	Putative protein of unknown function
YFR041C	ERJ5	1	PKLQN	52	56	Type I membrane protein with a J domain
YGL045W	RIM8	1	VVLQS	211	215	Protein involved in proteolytic activation of Rim101p
YGL073W	HSF1	1	ARLQN	642	646	Trimeric heat shock transcription factor
YGL086W	MAD1	1	TTLQN	147	151	Coiled-coil protein involved in spindle-assembly checkpoint
YGL234W	ADE5,7	1	ARLQS	59	63	Enzyme of the 'de novo' purine nucleotide biosynthetic pathway
YGR130C		1	TRLQA	742	746	Component of the eisosome with unknown function
YGR138C	TPO2	1	ATLQS	92	96	Polyamine transporter of the major facilitator superfamily
YGR162W	TIF4631	1	AKLQS	152	156	Translation initiation factor eIF4G and scaffold protein
YGR250C	RIE1	1	TVLQA	147	151	RNA binding protein and negative regulator of START
YGR251W	NOP19	1	AKLQS	15	19	Ribosome biogenesis factor
YGR257C	MTM1	1	TKLQS	184	188	Mitochondrial protein of the mitochondrial carrier family
YHR006W	STP2	1	AKLQN	134	138	Transcription factor
YHR099W	TRA1	1	ATLQS	19	23	Subunit of SAGA and NuA4 histone acetyltransferase complexes
YHR134W	WSS1	1	AVLQS	33	37	SUMO-ligase and SUMO-targeted metalloprotease
YHR158C	KEL1	1	VRLQS	833	837	Protein required for proper cell fusion and cell morphology
YIL006W	YIA6	1	TRLQA	103	107	Mitochondrial NAD+ transporter
YIL095W	PRK1	1	TRLQN	122	126	Ser/Thr protein kinase
YIL114C	POR2	1	ATLQS	205	209	Putative mitochondrial porin (voltage-dependent anion channel)
YIL130W	ASG1	1	TRLQS	124	128	Zinc cluster protein proposed to be a transcriptional regulator
YIL131C	FKH1	1	TVLQS	151	155	Forkhead family transcription factor
YIR010W	DSN1	1	ATLQS	41	45	Essential component of the outer kinetochore MIND complex
YIR039C	YPS6	1	PMLQA	281	285	Putative GPI-anchored aspartic protease
YJL059W	YHC3	1	TVLQS	318	322	Protein required for the ATP-dependent transport of arginine
YJL122W	ALB1	1	VTLQN	72	76	Shuttling pre-60S factor
YJL132W		1	TKLQA	21	25	Putative protein of unknown function
YJL163C		1	PTLQS	474	478	Putative protein of unknown function
YJL165C	HAL5	1	PVLQA	73	77	Snf1p-related nutrient-responsive protein kinase
YJR045C	SSC1	1	TRLQS	21	25	Hsp70 family ATPase
YKL041W	VPS24	1	TVLQN	39	43	One of four subunits of the ESCRT-III complex
YKL078W	DHR2	1	ATLQA	237	241	Predominantly nucleolar DEAH-box ATP-dependent RNA helicase
YKL082C	RRP14	1	AMLQA	331	335	Essential protein, constituent of 66S pre-ribosomal particles
YKL120W	OAC1	1	TRLQS	154	158	Mitochondrial inner membrane transporter
YKR009C	FOX2	1	ATLQA	605	609	3-hydroxyacyl-CoA dehydrogenase and enoyl-CoA hydratase
YKR071C	DRE2	1	TKLQS	141	145	Component of the cytosolic Fe-S protein assembly (CIA) machinery
YKR093W	PTR2	1	AVLQS	439	443	Integral membrane peptide transporter
YLL043W	FPS1	1	AMLQA	435	439	Aquaglyceroporin, plasma membrane channel
YLR007W	NSE1	1	AVLQS	119	123	Component of the SMC5-SMC6 complex
YLR018C	POM34	1	TKLQS	235	239	Subunit of the transmembrane ring of the nuclear pore complex (NPC)
YLR022C	SDO1	1	AKLQA	150	154	Guanine nucleotide exchange factor (GEF) for Ria1p
YLR024C	UBR2	1	TVLQS	314	318	Cytoplasmic ubiquitin-protein ligase (E3)
YLR067C	PET309	1	AVLQS	382	386	Specific translational activator for the COX1 mRNA
YLR117C	CLF1	2	AKLQS	568	572	Member of the NineTeen Complex (NTC)
YLR117C	CLF1	2	VRLQN	645	649	Member of the NineTeen Complex (NTC)
YLR139C	SLS1	1	ARLQS	341	345	Mitochondrial membrane protein
YLR238W	FAR10	1	VKLQN	333	337	Protein involved in recovery from arrest in response to pheromone
YLR320W	MMS22	1	TTLQS	1421	1425	Subunit of E3 ubiquitin ligase complex involved in replication repair
YLR348C	DIC1	1	VRLQA	39	43	Mitochondrial dicarboxylate carrier
YLR381W	CTF3	1	PVLQS	104	108	Outer kinetochore protein that forms a complex with Mcm16p and Mcm22p
YLR384C	IKI3	1	VVLQA	727	731	Subunit of Elongator complex
YLR398C	SKI2	1	TRLQS	798	802	Ski complex component and putative RNA helicase
YLR422W	DCK1	1	TRLQS	1528	1532	Dock family protein (Dedicator Of CytoKinesis), homolog of human DOCK1
YML104C	MDM1	1	AMLQN	1100	1104	PtdIns-3-P binding protein that tethers the ER to vacuoles at NVJs
YMR039C	SUB1	1	PTLQA	247	251	Transcriptional regulator
YMR126C	DLT1	1	AVLQN	100	104	Protein of unknown function
YMR137C	PSO2	1	TVLQN	475	479	Nuclease required for DNA single- and double-strand break repair
YMR154C	RIM13	1	AKLQN	107	111	Calpain-like cysteine protease
YMR203W	TOM40	1	TTLQA	273	277	Component of the TOM (translocase of outer membrane) complex
YMR258C	ROY1	1	TVLQS	392	396	GTPase inhibitor with similarity to F-box proteins
YMR264W	CUE1	1	TKLQS	190	194	Ubiquitin-binding protein
YNL003C	PET8	1	TRLQA	30	34	S-adenosylmethionine transporter of the mitochondrial inner membrane
YNL020C	ARK1	1	TRLQN	123	127	Ser/Thr protein kinase
YNL085W	MKT1	1	TTLQN	302	306	Protein similar to nucleases that forms a complex with Pbp1p
YNL100W	MIC27	1	VVLQN	22	26	Component of the MICOS complex
YNL123W	NMA111	1	AVLQA	886	890	Serine protease and general molecular chaperone
YNL225C	CNM67	1	TTLQN	484	488	Component of the spindle pole body outer plaque
YNR055C	HOL1	1	TTLQN	265	269	Putative transporter in the major facilitator superfamily
YNR063W	PUL4	1	ATLQS	407	411	Putative zinc-cluster transcription factor
YOL021C	DIS3	1	VVLQA	94	98	Exosome core complex catalytic subunit
YOL031C	SIL1	1	VVLQN	267	271	Nucleotide exchange factor for the ER lumenal Hsp70 chaperone Kar2p
YOL078W	AVO1	1	TRLQN	1162	1166	Component of a membrane-bound complex containing the Tor2p kinase
YOL103W	ITR2	1	TMLQN	525	529	Myo-inositol transporter
YOL140W	ARG8	1	TKLQS	193	197	Acetylornithine aminotransferase
YOR083W	WHI5	1	VKLQN	191	195	Repressor of G1 transcription
YOR100C	CRC1	1	TKLQA	265	269	Mitochondrial inner membrane carnitine transporter
YOR109W	INP53	1	TKLQS	551	555	Polyphosphatidylinositol phosphatase
YOR127W	RGA1	1	PVLQN	751	755	GTPase-activating protein for polarity-regulator Cdc42p (RhoGAP)
YOR156C	NFI1	1	AVLQN	589	593	SUMO E3 ligase
YOR180C	DCI1	1	TVLQS	51	55	Peroxisomal protein
YOR194C	TOA1	1	VKLQA	200	204	TFIIA large subunit
YOR270C	VPH1	1	ATLQA	347	351	Subunit a of the vacuolar-ATPase V0 domain
YPL029W	SUV3	1	PKLQA	127	131	ATP-dependent RNA helicase
YPL037C	EGD1	1	TKLQS	42	46	Subunit beta1 of the nascent polypeptide-associated complex (NAC)
YPL051W	ARL3	1	TTLQS	112	116	ARF-like small GTPase of the RAS superfamily
YPL093W	NOG1	1	AKLQA	451	455	Putative GTPase
YPL166W	ATG29	1	PTLQN	114	118	Autophagy-specific protein
YPL228W	CET1	1	ATLQS	213	217	RNA 5'-triphosphatase involved in mRNA 5' capping
YPL242C	IQG1	1	TKLQS	543	547	Actin filament binding protein that enhances actin ring formation
YPL253C	VIK1	2	ATLQA	161	165	Protein that forms a kinesin-14 heterodimeric motor with Kar3p
YPL253C	VIK1	2	ATLQS	271	275	Protein that forms a kinesin-14 heterodimeric motor with Kar3p
YPR010C	RPA135	1	VMLQS	163	167	RNA polymerase I second largest subunit A135
YPR046W	MCM16	1	TKLQN	84	88	Component of the Ctf19 complex and the COMA subcomplex
YPR128C	ANT1	1	AMLQS	248	252	Peroxisomal adenine nucleotide transporter
YPR169W	JIP5	1	AKLQS	57	61	Protein required for biogenesis of the large ribosomal subunit
